# Supplementary material for: Influenza A(H1N1)pdm09 Virus but Not Respiratory Syncytial Virus Interferes with SARS-CoV-2 Replication during Sequential Infections in Human Nasal Epithelial Cells
Source: Viruses. 2022 Feb 15;14(2):395. doi: 10.3390/v14020395 (PMC8879759; doi:10.3390/v14020395)
Supplement: Supplementary file 1 [file viruses-14-00395-s001.zip]

Archive with 1 entries (1 files):
- viruses-1594914-supplementary.pdf
